# Supplementary material for: The Relationship between Corvis ST Tonometry and Ocular Response Analyzer Measurements in Eyes with Glaucoma
Source: PLoS One. 2016 Aug 31;11(8):e0161742. doi: 10.1371/journal.pone.0161742 (PMC5006993; doi:10.1371/journal.pone.0161742)
Supplement: S1 File — (CSV) [file pone.0161742.s001.csv]

eye	age	sex	VA	ker (mm)	axial length	IOPGoldmann	Exam Eye:	QS	IOPCorvis1	CCTCorvis1	DefAMp1	A1time1	A1length1	A1velocity1	A2time1	A2length1	A2velocity1	HCtime1	PeakDist1	Radius1	A1DefAmp1	HCDefAmp1	A2DefAmp1	QS	IOPCorvis2	CCTCorvis2	DefAMp2	A1time2	A1length2	A1velocity2	A2time2	A2length2	A2velocity2	HCtime2	PeakDist2	Radius2	A1DefAmp2	HCDefAmp2	A2DefAmp2	QS	IOPCorvis3	CCTCorvis3	DefAMp3	A1time3	A1length3	A1velocity3	A2time3	A2length3	A2velocity3
R	60	M	1.2	7.96	25.52	14	R	OK	16	623	0.911	7.513	1.808	0.148	21.476	2.015	-0.275	16.863	4.678	9.59	0.157	0.911	0.478	OK	15	627	0.891	7.431	1.824	0.141	21.787	1.971	-0.263	14.784	2.264	7.728	0.138	0.891	0.431	OK	15.5	617	0.923	7.485	1.791	0.144	21.519	2.101	-0.282
R	64	F	0.1	7.93	26.51	12	R	OK	11	500	1.204	6.978	1.78	0.154	22.289	1.816	-0.435	17.787	2.396	5.937	0.127	1.204	0.422	OK	12	499	1.163	7.027	1.746	0.167	21.697	2.215	-0.473	18.018	2.496	7.328	0.122	1.163	0.48	OK	11.5	505	1.134	7.043	1.698	0.155	21.939	1.273	-0.403
L	82	M	0.9	7.34	22.81	15	L	OK	10	534	1.163	6.801	1.77	0.146	21.622	2.143	-0.454	16.17	5.124	7.121	0.127	1.163	0.454	OK	8.5	537	1.222	6.681	1.799	0.167	22.012	1.189	-0.544	17.094	5.267	7.62	0.129	1.222	0.454	OK	11	533	1.153	6.976	1.824	0.149	21.551	1.559	-0.379
R	50	M	0.5	7.7	25.27	12	R	OK	11	499	1.159	6.984	1.722	0.136	21.801	1.553	-0.341	17.556	2.505	7.829	0.122	1.159	0.377	OK	11	507	1.175	6.977	1.754	0.162	21.923	1.273	-0.418	17.556	2.395	7.663	0.118	1.175	0.395	OK	11	503	1.164	6.977	1.78	0.169	22.017	1.209	-0.408
R	69	M	0.9	7.67	25.55	13	R	OK	15.5	524	1.026	7.489	1.702	0.17	21.342	1.561	-0.45	16.17	5.026	7.809	0.098	1.026	0.333	OK	14.5	505	1.048	7.371	1.711	0.153	21.393	1.851	-0.457	17.094	2.415	7.585	0.122	1.048	0.366	OK	13.5	520	1.149	7.326	1.733	0.159	21.719	1.984	-0.417
R	63	M	1	7.59	26.47	13	R	OK	12.5	502	1.17	7.11	1.755	0.157	22.059	1.904	-0.395	17.325	2.477	5.835	0.117	1.17	0.376	OK	12.5	499	1.163	7.057	1.711	0.152	21.959	1.585	-0.45	17.325	2.59	7.738	0.12	1.163	0.391	OK	12.5	492	1.265	7.147	1.727	0.159	22.076	1.954	-0.429
L	65	F	1.2	7.89	25.65	10	L	OK	10.5	540	1.194	6.921	1.734	0.153	22.703	1.957	-0.363	16.632	5.21	6.231	0.127	1.194	0.344	OK	12	542	1.126	7.034	1.743	0.133	22.346	1.698	-0.373	17.094	2.593	6.797	0.124	1.126	0.311	OK	11	539	1.213	6.916	1.683	0.151	22.578	1.592	-0.363
L	65	M	1.2	7.61	26.42	11	L	OK	12.5	556	1.11	7.167	1.74	0.15	21.979	1.365	-0.416	16.863	5.197	7.583	0.129	1.11	0.377	OK	13	553	1.147	7.209	1.738	0.138	21.893	1.936	-0.366	17.556	4.944	6.916	0.123	1.147	0.456	OK	12.5	550	1.081	7.105	1.742	0.149	21.856	1.926	-0.393
R	65	M	1.5	8.1	26.48	10	R	OK	9.5	523	1.29	6.798	1.784	0.164	22.519	2.007	-0.469	16.632	2.882	9.052	0.138	1.29	0.529	OK	9.5	513	1.27	6.768	1.773	0.156	22.481	2.189	-0.394	17.094	2.685	7.794	0.141	1.27	0.37	OK	10	532	1.208	6.882	1.773	0.159	22.366	1.675	-0.456
L	70	F	1.2	7.63	23.24	12	L	OK	13	540	1.156	7.18	1.746	0.148	22.077	1.941	-0.382	17.556	2.359	7.696	0.127	1.156	0.548	OK	13.5	546	1.175	7.225	1.53	0.16	22.21	1.774	-0.403	18.018	2.452	8.651	0.127	1.175	0.549	OK	11.5	541	1.229	7.074	1.743	0.161	22.312	1.911	-0.4
R	63	M	1.2	7.33	25.68	16	R	OK	14.5	550	0.989	7.407	1.696	0.17	21.339	1.81	-0.307	17.325	2.404	6.786	0.121	0.989	0.253	OK	15.5	542	1.003	7.437	1.665	0.165	21.269	1.581	-0.337	15.708	2.287	5.968	0.124	1.003	0.3	OK	13.5	533	1.077	7.212	1.693	0.159	21.625	1.901	-0.359
R	71	F	0.9	8.02	22.5	14	R	OK	13	585	1.052	7.256	1.831	0.147	21.939	1.949	-0.33	17.787	2.245	8.225	0.135	1.052	0.5	OK	12	582	1.138	7.087	1.804	0.158	22.113	1.87	-0.366	17.094	2.489	8.232	0.129	1.138	0.509	OK	14.5	590	1.131	7.329	1.872	0.151	21.618	1.924	-0.32
R	77	M	1	7.51	23.37	10	R	OK	9	459	1.325	6.743	1.761	0.172	22.484	1.614	-0.474	17.787	2.631	6.952	0.124	1.325	0.46	OK	8.5	464	1.31	6.694	1.725	0.174	22.659	1.395	-0.482	17.325	2.562	6.188	0.122	1.31	0.405	OK	8.5	463	1.298	6.707	1.778	0.192	22.554	1.76	-0.394
R	77	F	1.2	7.87	23.02	13	R	OK	13	584	1.179	7.169	1.754	0.169	22.06	1.893	-0.321	17.325	2.4	8.785	0.128	1.179	0.564	OK	13.5	573	1.045	7.244	1.773	0.156	21.873	1.874	-0.342	17.094	2.504	7.982	0.124	1.045	0.365	OK	13.5	580	1.087	7.299	1.79	0.159	22.024	1.984	-0.319
R	50	M	1.5	8.13	26.74	14	R	OK	17	557	0.942	7.647	1.795	0.142	21.635	1.644	-0.248	15.708	2.387	7.255	0.124	0.942	0.297	OK	17	555	0.976	7.647	1.78	0.134	21.655	1.868	-0.302	16.863	2.336	8.118	0.135	0.976	0.361	OK	17	554	0.923	7.684	1.788	0.131	21.541	1.882	-0.337
R	79	F	2	7.37	23.39	18	R	OK	15	533	1.03	7.431	1.725	0.145	21.271	1.366	-0.351	16.863	4.892	8.045	0.139	1.03	0.431	OK	15	526	1.019	7.403	1.718	0.148	21.435	1.722	-0.088	18.249	4.662	8.278	0.125	1.019	0.457	OK	14	531	1.041	7.283	1.718	0.143	21.574	1.892	-0.289
L	72	F	0.7	7.46	23.06	11	L	OK	10.5	541	1.23	6.865	1.683	0.154	22.183	1.19	-0.368	17.787	2.446	6.503	0.121	1.23	0.482	OK	11	537	1.231	6.973	1.734	0.159	22.045	1.294	-0.407	17.325	4.97	6.48	0.132	1.231	0.505	OK	10	550	1.274	6.827	1.761	0.168	22.512	1.891	-0.376
R	83	F	0.8	7.42	22.3	14	R	OK	13	531	1.165	7.193	1.739	0.155	21.558	1.317	-0.321	16.863	4.818	7.571	0.125	1.165	0.57	OK	13	541	1.123	7.188	1.751	0.166	21.609	1.525	-0.392	17.094	2.423	8.894	0.125	1.123	0.449	OK	12.5	542	1.22	7.096	1.467	0.157	20.739	1.131	-0.276
R	72	M	1	7.45	23.47	17	R	OK	15	525	0.992	7.392	1.735	0.147	21.639	1.872	-0.272	17.325	4.747	9.34	0.131	0.992	0.474	OK	15.5	533	0.987	7.452	1.751	0.157	21.399	1.871	-0.28	16.401	4.606	7.749	0.141	0.987	0.47	OK	14	529	0.988	7.326	1.751	0.155	21.904	1.806	-0.127
R	54	F	1.2	7.48	28.13	15	R	OK	15	517	1.037	7.478	1.705	0.161	21.372	1.883	-0.367	17.787	2.463	6.612	0.123	1.037	0.38	OK	16.5	514	1.025	7.595	1.738	0.17	21.319	1.454	-0.357	15.939	2.396	7.222	0.127	1.025	0.388	OK	16.5	521	1.039	7.623	1.754	0.163	21.551	1.331	-0.348
L	56	F	1.2	7.72	26.64	12	L	OK	14.5	513	1.091	7.396	1.75	0.153	21.493	1.235	-0.354	16.632	2.415	7.034	0.12	1.091	0.454	OK	13.5	515	1.136	7.252	1.785	0.175	20.91	1.378	-0.428	15.708	2.536	7.696	0.118	1.136	0.538	OK	12.5	516	1.189	7.131	1.715	0.17	21.982	1.007	-0.425
L	73	M	1.2	7.71	24.56	14	L	OK	13	513	1.168	7.158	1.744	0.153	21.901	1.655	-0.408	17.325	2.347	6.977	0.128	1.168	0.444	OK	14.5	518	1.071	7.353	1.741	0.145	21.793	1.912	-0.329	17.094	2.438	7.92	0.134	1.071	0.423	OK	14	518	1.116	7.225	1.684	0.134	22.001	1.81	-0.342
R	83	M	1.5	7.37	24.3	15	R	OK	14	566	1.131	7.288	1.732	0.154	21.901	1.886	-0.293	18.249	2.286	7.571	0.137	1.131	0.507	OK	13.5	563	1.174	7.208	1.689	0.151	22.014	2.004	-0.385	18.018	2.247	8.397	0.131	1.174	0.539	OK	13.5	567	1.194	7.229	1.716	0.145	21.942	1.671	-0.418
L	72	M	1.2	7.47	22.97	10	L	OK	10.5	578	1.217	6.866	1.712	0.168	22.737	1.802	-0.429	16.632	5.32	6.861	0.122	1.217	0.43	OK	10	591	1.233	6.834	1.669	0.156	22.597	1.176	-0.411	17.787	5.209	6.982	0.114	1.233	0.517	OK	9	599	1.268	6.733	1.72	0.181	23.066	1.912	-0.392
R	80	F	0.9	7.8	25.48	14	R	OK	10.5	486	1.105	6.886	1.772	0.137	21.523	0.999	-0.615	16.632	2.559	5.83	0.109	1.105	0.388	OK	11	476	1.06	6.96	1.794	0.142	21.526	0.882	-0.588	16.632	5.082	6.491	0.111	1.06	0.37	OK	10	478	1.072	6.833	1.79	0.15	21.706	0.956	-0.543
L	63	M	1.2	7.44	26.65	12	L	OK	13	563	1.114	7.143	1.702	0.15	21.887	1.917	-0.459	16.632	2.491	6.437	0.119	1.114	0.27	OK	11.5	556	1.165	7.077	1.561	0.171	22.249	1.329	-0.474	16.863	2.466	6.297	0.12	1.165	0.257	OK	11.5	555	1.172	7.063	1.71	0.161	22.337	1.745	-0.432
R	65	M	0.8	7.77	26.13	11	R	OK	10.5	490	1.191	6.935	1.724	0.152	21.821	1.158	-0.464	16.17	2.556	5.753	0.115	1.191	0.382	OK	11.5	487	1.253	7.011	1.743	0.147	22.01	1.286	-0.486	16.863	2.661	6.997	0.118	1.253	0.439	OK	11	486	1.287	6.922	1.746	0.172	22.197	1.979	-0.457
R	65	M	1.2	8.2	25.39	14	R	OK	17	568	1.021	7.687	1.753	0.134	21.757	1.927	-0.271	18.018	2.139	8.332	0.136	1.021	0.559	OK	16	568	1.113	7.52	1.758	0.159	22.05	1.907	-0.246	18.48	2.353	8.576	0.137	1.113	0.593	OK	16	567	1.067	7.586	1.762	0.139	21.83	1.879	-0.263
R	67	F	0.8	7.66	25.43	8	R	OK	10.5	504	1.391	6.856	1.74	0.165	22.386	2.14	-0.506	18.018	2.734	6.167	0.125	1.391	0.45	OK	9.5	504	1.386	6.816	1.765	0.173	22.454	1.455	-0.551	17.787	2.664	6.094	0.129	1.386	0.433	OK	9	505	1.406	6.76	1.71	0.161	22.507	1.306	-0.536
R	56	F	1.2	7.71	25.28	11	R	OK	10.5	556	1.152	6.91	1.686	0.164	22.436	1.394	-0.436	16.401	2.49	6.405	0.112	1.152	0.35	OK	12.5	566	1.111	7.106	1.739	0.163	21.986	1.875	-0.322	17.325	2.529	6.152	0.122	1.111	0.374	OK	11.5	573	1.069	7.049	1.742	0.159	22.059	1.095	-0.404
R	85	M	1	7.68	22.87	17	R	OK	15	526	1.1	7.386	1.776	0.153	21.273	1.556	-0.277	17.325	2.202	7.884	0.136	1.1	0.52	OK	13.5	525	1.147	7.246	1.723	0.147	21.611	1.927	-0.313	17.787	2.151	6.658	0.124	1.147	0.506	OK	12.5	521	1.224	7.092	1.747	0.147	21.751	1.5	-0.363
R	60	F	1.5	7.73	26.17	13	R	OK	10.5	511	1.193	6.928	1.737	0.169	22.508	1.498	-0.434	17.325	2.605	7.71	0.118	1.193	0.413	OK	11	509	1.19	7.006	1.777	0.175	22.427	1.24	-0.396	16.863	2.617	7.391	0.111	1.19	0.42	OK	11.5	507	1.174	6.995	1.735	0.17	22.193	1.317	-0.366
R	75	M	0.7	7.84	26.28	12	R	OK	13	563	1.259	7.159	1.771	0.172	22.205	2.091	-0.372	17.325	2.656	7.58	0.133	1.259	0.438	OK	13	549	1.178	7.162	1.779	0.164	21.856	1.783	-0.379	16.632	2.503	7.083	0.134	1.178	0.392	OK	13	564	1.188	7.164	1.799	0.155	21.943	2.102	-0.413
R	45	M	1.5	7.95	23.79	12	R	OK	14	518	1.006	7.297	1.699	0.143	21.762	1.282	-0.323	17.325	2.267	7.105	0.12	1.006	0.415	OK	12	516	1.113	7.089	1.747	0.171	22.172	1.948	-0.348	17.094	2.423	7.378	0.124	1.113	0.464	OK	13	518	1.081	7.179	1.737	0.141	22.028	1.441	-0.328
R	65	F	1.2	8.17	26.77	10	R	OK	9.5	572	1.166	6.837	1.811	0.162	22.501	2.024	-0.376	17.094	2.639	8.688	0.13	1.166	0.396	OK	9.5	576	1.236	6.817	1.844	0.171	22.642	1.922	-0.431	17.556	2.7	8.917	0.128	1.236	0.456	OK	10	576	1.162	6.885	1.841	0.161	22.516	2.064	-0.391
R	74	M	1.2	7.96	25.93	13	R	OK	10	589	1.218	6.853	1.846	0.143	22.029	2.119	-0.407	16.17	5.475	6.905	0.131	1.218	0.405	OK	10.5	587	1.217	6.868	1.851	0.147	22.064	2.189	-0.46	15.939	2.785	7.104	0.125	1.217	0.466	OK	11	587	1.209	6.888	1.848	0.149	22.023	2.158	-0.441
R	65	M	1	7.72	23.43	11	R	OK	11.5	500	1.075	7.003	1.749	0.168	22.267	1.834	-0.262	15.477	5.111	7.134	0.12	1.075	0.275	OK	11.5	499	1.078	7.024	1.774	0.182	22.053	1.392	-0.402	17.325	2.514	8.559	0.125	1.078	0.365	OK	11	498	1.102	6.909	1.706	0.176	22.137	1.691	-0.355
R	70	M	1.2	7.64	25.28	11	R	OK	7.5	494	1.367	6.654	1.758	0.183	23.572	1.545	-0.4	15.939	5.839	8.091	0.118	1.367	0.438	OK	10	495	1.273	6.839	1.763	0.185	23.175	1.914	-0.38	18.018	2.774	8.669	0.119	1.273	0.393	OK	9	489	1.292	6.797	1.723	0.171	23.001	1.137	-0.467
R	65	M	1.2	7.62	27.16	11	R	OK	14.5	524	1.135	7.338	1.734	0.166	21.525	1.494	-0.471	16.17	2.473	7.005	0.13	1.135	0.459	OK	13.5	526	1.141	7.241	1.741	0.158	21.929	2.035	-0.438	16.863	2.557	7.996	0.123	1.141	0.435	OK	15	532	1.118	7.422	1.761	0.154	21.69	2.044	-0.448
L	60	F	0.1	7.65	25.89	12	L	OK	14	542	1.077	7.26	1.669	0.158	21.35	1.843	-0.33	14.091	5	5.416	0.127	1.077	0.379	OK	13	539	1.142	7.154	1.737	0.161	19.498	2.005	-0.458	17.787	4.956	6.362	0.117	1.142	0.727	OK	13	540	1.13	7.173	1.786	0.178	22.144	1.896	-0.307
R	55	F	1.2	7.44	24.51	11	R	OK	12	529	1.12	7.035	1.717	0.167	22.293	1.908	-0.407	17.325	2.459	8.027	0.117	1.12	0.384	OK	12	525	1.156	7.096	1.75	0.176	22.078	1.315	-0.433	17.787	4.97	6.947	0.132	1.156	0.453	OK	11.5	522	1.197	6.997	1.707	0.159	22.452	1.487	-0.409
L	86	M	1.2	8.07	23.57	12	L	OK	13.5	509	1.057	7.257	1.794	0.137	21.496	1.849	-0.357	16.401	4.874	7.589	0.132	1.057	0.449	OK	11	511	1.132	6.986	1.788	0.13	22.015	1.631	-0.421	17.094	5.268	9.271	0.131	1.132	0.461	OK	11.5	512	1.163	7.068	1.779	0.14	21.961	1.959	-0.317
R	65	M	0.8	7.81	29.2	10	R	OK	10	481	1.195	6.844	1.752	0.156	22.171	1.181	-0.403	15.015	2.705	6.97	0.119	1.195	0.372	OK	10.5	483	1.219	6.848	1.791	0.163	22.106	1.013	-0.563	15.477	5.6	6.968	0.122	1.219	0.342	OK	9	479	1.303	6.734	1.754	0.16	22.356	1.11	-0.579
R	81	M	1.2	7.9	24.15	16	R	OK	15.5	493	1.053	7.512	1.711	0.133	21.179	1.861	-0.296	16.863	4.648	8.587	0.122	1.053	0.547	OK	15	493	0.973	7.427	1.725	0.14	21.023	1.363	-0.368	15.939	2.275	8.69	0.113	0.973	0.502	OK	13.5	497	1.011	7.234	1.72	0.148	21.248	1.594	-0.29
R	66	M	1.2	8.18	25.79	10	R	OK	13.5	547	1.073	7.252	1.831	0.157	21.969	1.57	-0.303	17.325	2.403	8.02	0.134	1.073	0.402	OK	14	543	1.067	7.258	1.804	0.155	21.812	1.713	-0.343	17.094	2.578	7.866	0.127	1.067	0.422	OK	13	561	1.154	7.199	1.829	0.161	22.062	1.932	-0.29
R	62	M	1.2	7.98	26.33	9	R	OK	11	525	1.201	6.975	1.715	0.149	22.135	2.131	-0.457	16.401	2.747	7.464	0.125	1.201	0.326	OK	10.5	522	1.267	6.888	1.657	0.155	22.455	1.182	-0.455	16.632	2.758	7.378	0.12	1.267	0.35	OK	11	527	1.182	6.972	1.716	0.15	22.221	1.959	-0.423
R	43	M	1.5	7.87	23.02	14	R	OK	13	519	1.081	7.193	1.793	0.164	22.143	1.912	-0.341	17.325	5.222	8.64	0.121	1.081	0.369	OK	12	525	1.082	7.128	1.732	0.154	22.074	1.486	-0.402	16.863	5.182	7.675	0.114	1.082	0.305	OK	12.5	527	1.095	7.161	1.766	0.157	22.052	1.301	-0.387
R	62	F	1.2	7.85	25.4	14	R	OK	15	456	0.978	7.425	1.445	0.143	21.367	1.951	-0.304	15.708	4.873	6.475	0.125	0.978	0.293	OK	14	458	1.003	7.268	1.785	0.168	21.452	1.829	-0.271	15.477	2.416	6.28	0.122	1.003	0.342	OK	13.5	461	1.01	7.271	1.77	0.163	21.317	1.966	-0.387
L	66	M	0.9	7.76	26.63	9	L	OK	11.5	531	1.164	7.012	1.537	0.15	22.093	1.304	-0.452	17.787	5.251	7.17	0.115	1.164	0.363	OK	11	532	1.22	6.947	1.784	0.172	22.279	1.902	-0.488	18.018	2.548	7.183	0.113	1.22	0.362	OK	10.5	531	1.324	6.953	1.762	0.16	21.976	1.413	-0.531
L	67	M	1	8.04	26.01	18	L	OK	16.5	527	0.877	7.643	1.718	0.121	21.253	1.794	-0.195	17.325	2.214	7.719	0.133	0.877	0.388	OK	17	532	0.864	7.669	1.718	0.116	21.002	1.877	-0.316	16.17	2.174	7.691	0.129	0.864	0.314	OK	15.5	534	0.909	7.5	1.713	0.129	21.409	1.642	-0.295
R	60	M	1.2	7.74	26.42	15	R	OK	13	553	1.211	7.194	1.785	0.15	21.911	1.899	-0.352	17.787	2.526	7.484	0.127	1.211	0.46	OK	15	549	1.133	7.427	1.769	0.127	21.442	2.036	-0.435	17.325	2.605	7.375	0.129	1.133	0.382	OK	16	550	1.119	7.559	1.793	0.13	21.399	2.164	-0.521
R	57	M	1.2	7.42	25.28	15	R	OK	14	614	1.019	7.329	1.781	0.158	21.617	1.414	-0.382	16.863	2.285	8.441	0.131	1.019	0.417	OK	13.5	619	1.065	7.257	1.767	0.164	21.96	1.913	-0.352	16.863	2.484	8.591	0.128	1.065	0.429	OK	14	609	1.065	7.303	1.783	0.159	21.87	1.676	-0.408
R	64	F	1.2	7.37	24.3	16	R	OK	16	564	1.014	7.531	1.776	0.157	21.513	1.975	-0.3	16.863	2.245	7.746	0.139	1.014	0.437	OK	15.5	567	1.017	7.46	1.759	0.156	21.745	1.881	-0.378	16.863	2.186	7.748	0.142	1.017	0.414	OK	15.5	563	1.006	7.494	1.76	0.158	21.96	1.919	-0.334
R	63	M	1.2	7.49	23.7		R	OK	14	557	1.166	7.253	1.683	0.157	21.883	1.953	-0.436	16.863	5.167	8.522	0.134	1.166	0.504	OK	14	555	1.112	7.304	1.691	0.156	21.589	2.053	-0.417	16.632	2.349	7.615	0.128	1.112	0.478	OK	13	564	1.204	7.177	1.744	0.159	21.974	1.294	-0.384
R	65	F	1.2	7.95	25.12	14	R	OK	14	506	1.094	7.327	1.782	0.169	21.776	1.949	-0.326	17.556	4.959	7.546	0.123	1.094	0.477	OK	13.5	498	1.143	7.295	1.793	0.161	21.761	1.895	-0.381	16.632	2.414	6.676	0.124	1.143	0.524	OK	14	506	1.159	7.326	1.788	0.159	21.828	1.586	-0.416
R	65	F	1	7.95	25.14	15	R	OK	13	530	0.988	7.182	1.723	0.152	21.488	1.398	-0.353	17.325	2.275	6.447	0.121	0.988	0.279	OK	12.5	527	1.014	7.13	1.708	0.148	21.641	1.911	-0.333	16.401	2.464	6.406	0.118	1.014	0.285	OK	15	523	0.926	7.407	1.725	0.143	21.261	1.765	-0.26
R	60	F	1.5	7.53	25.4	12	R	OK	10.5	554	1.189	6.923	1.748	0.163	22.343	1.59	-0.411	17.325	2.551	6.619	0.124	1.189	0.382	OK	10.5	549	1.208	6.918	1.629	0.168	22.51	1.65	-0.407	17.325	2.662	7.248	0.125	1.208	0.389	OK	11	554	1.167	6.962	1.739	0.158	22.207	2.014	-0.408
R	57	M	1.2	7.77	27.35	13	R	OK	12	517	1.159	7.044	1.647	0.164	21.902	1.989	-0.427	16.632	2.667	7.58	0.115	1.159	0.368	OK	12	512	1.097	7.115	1.69	0.16	21.61	1.824	-0.468	16.401	2.624	7.844	0.109	1.097	0.335	OK	12.5	518	1.109	7.147	1.724	0.167	21.65	2.075	-0.435
R	67	F	1.2	8.2	24.47	12	R	OK	12	480	1.058	7.064	1.756	0.16	21.655	1.153	-0.456	16.863	2.54	10.959	0.121	1.058	0.412	OK	11	485	1.088	6.888	1.767	0.151	22.212	1.135	-0.428	16.863	2.702	10.896	0.112	1.088	0.39	OK	11	490	1.131	6.929	1.818	0.162	22.152	1.345	-0.386
R	56	F	1.2	7.53	24.51	12	R	OK	12	513	1.127	7.071	1.595	0.155	22.039	1.591	-0.492	17.094	2.432	6.617	0.116	1.127	0.356	OK	12.5	516	1.182	7.108	1.788	0.169	22.109	1.332	-0.399	16.632	2.46	6.49	0.112	1.182	0.406	OK	11.5	517	1.145	7.025	1.531	0.156	22.171	1.298	-0.36
R	70	F	1	7.55	25.08	14	R	OK	14.5	508	1.097	7.322	1.598	0.164	21.95	1.871	-0.322	17.325	2.288	7.335	0.135	1.097	0.539	OK	13.5	514	1.072	7.257	1.614	0.16	22.024	1.812	-0.305	15.015	2.426	7.28	0.136	1.072	0.413	OK	13	511	1.122	7.174	1.717	0.153	22.145	1.731	-0.239
R	69	F	1.2	7.25	22.98	22	R	OK	20	543	0.828	8.108	1.71	0.099	21.002	1.862	-0.208	16.863	4.354	10.151	0.135	0.828	0.414	OK	20	545	0.888	8.086	1.742	0.104	21.426	1.781	-0.18	17.094	4.354	8.213	0.15	0.888	0.437	OK	26	546	0.736	8.692	1.72	0.109	20.252	1.875	-0.267
R	67	F	1.2	7.85	25.56	17	R	OK	14.5	532	0.985	7.415	1.74	0.137	21.221	1.357	-0.456	16.632	2.433	7.641	0.121	0.985	0.29	OK	14	527	0.999	7.365	1.744	0.151	21.487	1.891	-0.325	16.632	2.331	7.25	0.123	0.999	0.292	OK	14	531	1.009	7.3	1.728	0.154	21.23	1.617	-0.384
L	62	M	12	7.7	26.42	11	L	OK	10	486	1.373	6.763	1.525	0.159	22.479	1.286	-0.45	17.556	5.56	6.659	0.128	1.373	0.452	OK	10.5	489	1.278	6.823	1.718	0.149	22.243	1.919	-0.396	17.787	2.561	7.307	0.112	1.278	0.451	OK	10.5	496	1.287	6.861	1.696	0.147	22.139	1.13	-0.382
L	65	F	1.2	7.55	24.63	15	L	OK	14.5	486	1.017	7.338	1.595	0.136	21.715	1.879	-0.355	16.863	4.956	6.789	0.111	1.017	0.245	OK	13.5	490	1.056	7.244	1.757	0.173	21.968	1.841	-0.359	16.401	4.998	6.462	0.114	1.056	0.261	OK	13	491	1.042	7.228	1.749	0.169	21.523	0.947	-0.455
L	51	M	1.2	8.03	26.6	15	L	OK	14	574	1.23	7.346	1.767	0.163	20.743	2.028	-0.372	18.018	2.314	7.383	0.136	1.23	0.664	OK	13.5	570	1.054	7.285	1.731	0.169	22.111	2.021	-0.346	16.863	4.93	7.38	0.128	1.054	0.37	OK	13	573	1.064	7.228	1.734	0.163	21.764	1.886	-0.16
R	53	M	1	7.61	26.43	10	R	OK	9.5	505	1.26	6.782	1.727	0.172	22.726	1.571	-0.349	16.17	2.659	6.869	0.116	1.26	0.53	OK	9	503	1.287	6.735	1.737	0.168	22.729	1.344	-0.481	17.094	2.625	6.369	0.11	1.287	0.489	OK	9.5	503	1.315	6.813	1.768	0.191	22.655	1.714	-0.489
L	48	M	1.2	7.57	28.5	13	L	OK	13.5	488	1.251	7.236	1.721	0.178	21.663	0.977	-0.544	17.094	5.376	6.59	0.126	1.251	0.303	OK	13	484	1.301	7.175	1.761	0.187	21.464	0.795	-0.671	16.17	5.545	6.612	0.13	1.301	0.357	OK	12	487	1.374	7.011	1.731	0.168	21.731	0.703	-0.675
R	51	M	1.2	7.68	27.12	9	R	OK	12	596	1.137	7.083	1.726	0.155	22.354	2.021	-0.406	17.094	2.504	7.76	0.117	1.137	0.354	OK	11.5	591	1.16	7.006	1.724	0.152	22.483	1.966	-0.403	17.094	2.655	7.96	0.12	1.16	0.391	OK	11.5	600	1.173	6.998	1.748	0.164	22.504	1.642	-0.423
R	74	F	1.2	7.75	24.22	16	R	OK	14.5	506	0.957	7.357	1.763	0.138	21.242	1.266	-0.347	16.401	2.305	7.873	0.13	0.957	0.348	OK	11.5	507	1.075	7.032	1.746	0.151	21.905	1.983	-0.312	17.094	2.496	8.155	0.125	1.075	0.362	OK	12.5	513	1.094	7.102	1.77	0.142	22.01	1.629	-0.494
R	70	M	1.2	7.74	24.61	16	R	OK	14	547	1.057	7.302	1.782	0.154	21.569	1.938	-0.298	17.094	4.928	7.728	0.136	1.057	0.412	OK	13.5	540	1.084	7.269	1.784	0.166	21.825	1.858	-0.292	17.094	4.93	7.201	0.134	1.084	0.39	OK	13	545	1.123	7.182	1.792	0.163	21.959	1.614	-0.346
R	56	M	0.1	7.58	26.49	8	R	OK	12	535	1.176	7.036	1.741	0.17	22.03	1.965	-0.456	16.863	2.622	6.935	0.126	1.176	0.297	OK	11	540	1.205	6.96	1.77	0.162	22.326	1.475	-0.446	17.556	2.583	6.698	0.125	1.205	0.313	OK	12.5	549	1.133	7.087	1.775	0.162	22.049	1.613	-0.431
R	44	M	1.2	7.97	29.03	14	R	OK	13	498	1.184	7.21	1.638	0.166	21.502	1.424	-0.541	15.708	2.774	8.147	0.114	1.184	0.401	OK	12.5	494	1.24	7.109	1.811	0.17	21.991	1.447	-0.544	16.863	2.817	7.464	0.115	1.24	0.36	OK	14	496	1.175	7.315	1.75	0.149	21.833	2.058	-0.476
R	67	M	1.2	7.49	22.81	14	R	OK	14	560	1.098	7.356	1.73	0.162	21.976	1.872	-0.28	17.556	4.676	7.717	0.126	1.098	0.522	OK	15	564	1.083	7.471	1.717	0.147	21.917	1.812	-0.286	18.249	2.102	8.772	0.136	1.083	0.553	OK	15.5	565	1.152	7.464	1.751	0.149	21.909	1.733	-0.294
R	49	M	1.2	8.13	27.46	12	R	OK	15	564	0.998	7.442	1.803	0.165	21.237	1.864	-0.344	16.632	2.447	8.135	0.124	0.998	0.367	OK	14	543	1.075	7.328	1.792	0.165	21.575	1.491	-0.337	17.325	5.054	8.21	0.121	1.075	0.417	OK	14	542	1.036	7.326	1.797	0.174	21.391	1.51	-0.243
R	67	M	1.2	8.09	27.07	12	R	OK	12.5	577	1.227	7.114	1.732	0.146	21.937	1.544	-0.472	17.094	2.618	6.487	0.119	1.227	0.473	OK	12	582	1.233	7.07	1.776	0.158	22.177	2.075	-0.436	17.094	2.595	6.345	0.128	1.233	0.463	OK	11.5	571	1.196	7.035	1.766	0.148	22.128	2.094	-0.438
R	71	F	1	7.17	25.42	11	R	OK	12.5	483	1.16	7.13	1.393	0.17	22.139	1.861	-0.439	17.325	2.542	6.753	0.13	1.16	0.372	OK	12	490	1.142	7.089	1.493	0.162	22.054	1.557	-0.418	17.787	2.468	6.775	0.124	1.142	0.354	OK	11	490	1.18	6.989	1.708	0.178	22.109	1.806	-0.434
L	54	F	1.2	7.53	22.81	13	L	OK	13.5	530	1.053	7.235	1.695	0.139	22.007	1.859	-0.314	17.556	2.325	7.802	0.117	1.053	0.414	OK	14	530	0.999	7.345	1.73	0.181	22.073	1.776	-0.293	17.787	2.262	8.352	0.125	0.999	0.409	OK	13	524	1.035	7.21	1.71	0.144	22.123	1.69	-0.383
R	54	F	0.9	7.88	24.33	17	R	OK	16.5	622	1.008	7.575	1.8	0.158	21.3	1.982	-0.353	16.632	4.746	7.967	0.13	1.008	0.457	OK	16.5	627	1.03	7.583	1.799	0.136	21.275	1.966	-0.372	16.632	4.704	7.558	0.131	1.03	0.47	OK	15.5	624	1.03	7.482	1.832	0.153	21.4	1.807	-0.405
R	53	M	1.2	8.19	28.49	10	R	OK	13	537	1.162	7.177	1.788	0.153	21.708	1.07	-0.522	16.863	2.698	6.553	0.115	1.162	0.268	OK	12	531	1.188	7.118	1.67	0.161	21.742	0.914	-0.521	16.632	2.705	6.377	0.12	1.188	0.284	OK	13	528	1.165	7.166	1.782	0.158	21.529	1.312	-0.504
L	69	M	1.2	7.88	23.22	9	L	OK	9	506	1.304	6.756	1.767	0.168	22.935	0.981	-0.466	17.094	5.433	6.49	0.117	1.304	0.413	OK	9.5	497	1.295	6.807	1.578	0.172	22.775	1.928	-0.378	18.018	2.736	7.201	0.122	1.295	0.429	OK	10.5	501	1.249	6.89	1.64	0.142	22.428	1.998	-0.46
R	62	M	1.5	7.75	23.3	9	R	OK	8.5	492	1.309	6.692	1.774	0.188	23.307	1.39	-0.363	18.711	2.55	8.5	0.116	1.309	0.494	OK	9	490	1.338	6.731	1.722	0.161	23.142	1.896	-0.379	18.249	5.418	7.35	0.112	1.338	0.481	OK	9	494	1.295	6.752	1.759	0.176	22.923	1.408	-0.35
R	57	M	1.5	7.61	22.74	9	R	OK	9.5	514	1.186	6.793	1.648	0.175	22.319	1.07	-0.47	17.094	5.266	6.784	0.126	1.186	0.43	OK	10	509	1.158	6.84	1.33	0.16	22.318	1.137	-0.446	17.325	2.467	6.204	0.117	1.158	0.431	OK	7.5	514	1.221	6.636	1.271	0.194	22.782	2.066	-0.45
R	80	F	1.2	7.58	22.67	15	R	OK	13	568	1.049	7.154	1.776	0.16	21.313	1.947	-0.376	15.939	2.439	7.25	0.125	1.049	0.528	OK	13	551	1.105	7.088	1.561	0.166	21.525	1.216	-0.463	16.17	2.411	7.031	0.129	1.105	0.515	OK	10.5	552	1.118	6.92	1.802	0.167	21.728	1.21	-0.5
R	48	F	1.2	7.55	24.29	11	R	OK	11	533	1.324	6.97	1.782	0.186	22.669	1.875	-0.331	17.787	5.264	6.569	0.126	1.324	0.47	OK	11.5	537	1.309	6.977	1.759	0.179	22.585	1.751	-0.398	18.018	5.099	6.176	0.131	1.309	0.471	OK	11.5	519	1.231	7.02	1.807	0.186	22.265	1.21	-0.423
R	72	F	0.9	7.48	22.8	18	R	OK	13.5	515	1.154	7.249	1.725	0.141	21.917	1.514	-0.378	17.325	2.334	7.352	0.123	1.154	0.448	OK	13	522	1.15	7.173	1.65	0.15	21.927	1.711	-0.44	17.325	2.464	7.229	0.122	1.15	0.466	OK	13.5	518	1.118	7.293	1.737	0.145	21.986	1.728	-0.391
R	66	F	1.2	7.85	23.81	14	R	OK	13.5	524	0.984	7.239	1.776	0.16	21.595	1.426	-0.347	18.018	2.324	7.723	0.122	0.984	0.43	OK	12.5	523	1.052	7.147	1.746	0.153	21.942	1.869	-0.373	16.863	2.495	8.638	0.123	1.052	0.458	OK	12.5	526	1.09	7.15	1.566	0.165	22.151	1.848	-0.35
L	55	F	1	7.92	26.94	10	L	OK	11	503	1.296	6.955	1.775	0.178	22.223	1.847	-0.339	15.939	5.474	6.796	0.117	1.296	0.456	OK	12	504	1.305	7.033	1.765	0.176	22.183	1.28	-0.41	15.708	2.696	6.868	0.122	1.305	0.455	OK	10.5	503	1.355	6.926	1.76	0.169	21.534	1.226	-0.474
R	43	M	1	7.52	26.71	14	R	OK	15.5	547	0.991	7.445	1.774	0.177	21.396	1.848	-0.47	15.708	2.408	7.246	0.126	0.991	0.323	OK	14	536	1.031	7.321	1.734	0.166	21.625	1.904	-0.341	16.863	2.289	6.225	0.123	1.031	0.333	OK	13.5	541	1.044	7.247	1.749	0.165	21.85	2.083	-0.433
R	66	F	1.2	7.56	26.73	12	R	OK	14	516	1.15	7.35	1.741	0.167	21.505	1.266	-0.448	18.018	2.547	7.546	0.122	1.15	0.478	OK	14	530	1.204	7.319	1.78	0.174	21.386	1.238	-0.6	18.018	2.628	8.173	0.122	1.204	0.483	OK	13.5	524	1.198	7.275	1.768	0.174	22.144	1.567	-0.454
L	57	F	1.2	8.2	25.39	11	L	OK	12	487	1.106	7.081	1.339	0.16	21.837	1.258	-0.448	17.556	2.586	7.498	0.114	1.106	0.316	OK	10.5	481	1.173	6.863	1.272	0.169	21.984	1.289	-0.498	15.246	2.608	6.315	0.115	1.173	0.339	OK	9.5	478	1.247	6.823	1.448	0.158	22.343	1.078	-0.48
R	48	F	1.2	7.75	26.83	11	R	OK	13.5	512	1.088	7.288	1.39	0.16	21.685	1.058	-0.427	17.556	4.972	6.971	0.128	1.088	0.428	OK	13.5	519	1.06	7.291	1.599	0.157	21.812	1.829	-0.315	15.939	5.18	7.831	0.122	1.06	0.347	OK	12.5	528	1.14	7.104	1.788	0.168	22.062	2.011	-0.422
R	41	F	1.2	7.16	25.4	16	R	OK	13.5	541	1.024	7.191	1.751	0.149	21.251	2.078	-0.428	15.708	2.65	6.383	0.118	1.024	0.342	OK	15	545	0.984	7.373	1.805	0.161	21.166	1.888	-0.381	16.401	2.38	7.055	0.127	0.984	0.362	OK	13.5	553	1.073	7.18	1.375	0.171	21.515	1.964	-0.391
R	66	F	1.2	7.77	25.44	15	R	OK	15.5	616	1.02	7.526	1.757	0.15	21.599	1.971	-0.285	17.094	2.293	8.048	0.133	1.02	0.478	OK	15	617	1.039	7.4	1.779	0.166	21.798	2.072	-0.382	17.094	2.382	8.898	0.133	1.039	0.489	OK	13	614	1.093	7.277	1.797	0.165	22.272	1.901	-0.262
R	66	M	1.2	7.45	23.79	18	R	OK	15.5	519	0.991	7.516	1.759	0.162	21.342	1.813	-0.264	15.939	2.243	7.791	0.126	0.991	0.431	OK	15.5	522	1.069	7.499	1.398	0.169	21.435	1.844	-0.334	16.863	4.704	7.288	0.137	1.069	0.499	OK	15.5	521	1.043	7.496	1.679	0.15	21.401	1.875	-0.275
[truncated: 37 more columns]
